# Supplementary material for: Vegetarian Diet and Dietary Intake, Health, and Nutritional Status in Infants, Children, and Adolescents: A Systematic Review
Source: Nutrients. 2025 Jun 30;17(13):2183. doi: 10.3390/nu17132183 (PMC12251893; doi:10.3390/nu17132183)
Supplement: Supplementary file 1 [file nutrients-17-02183-s001.zip]

Archive with 2 entries (2 files):
- Suppl1 Revision.pdf
- Supplemental tables review revisionDR.pdf
